# Supplementary material for: The Role of α-CTD in the Genome-Wide Transcriptional Regulation of the Bacillus subtilis Cells
Source: PLoS One. 2015 Jul 8;10(7):e0131588. doi: 10.1371/journal.pone.0131588 (PMC4495994; doi:10.1371/journal.pone.0131588)
Supplement: S1 Table — (XLSX) [file pone.0131588.s013.xlsx]

## Sheet: Table S1
Table S1: Genes up- and down-regulated in SMS09 cells (expressing RpoAdel) compared to SMS08 cells (expressing RpoAint) at 3 hours after the change of medium
		Signal intensity (log2 scale)b
Gene name	Gene (probe) namea (Affymetrix)	RpoAint (Exp. 1)	RpoAint (Exp. 2)	RpoAdel (Exp. 1)	RpoAdel (Exp. 2)	Average log ratio (RpoAdel/ RpoAint)	Average ratio (RpoAdel/ RpoAint)	P-valuec	Q-value	Promoter sequence (DBTBS, bsubcyc), sA-dependent promoters only	Transcriptional unit (DBTBS, bsubcyc)d	Transcriptional regulators (DBTBS, bsubcyc)	Class Ie	Promoter sequence (DBTBS, bsubcyc), alternative s-factor-dependent promoters	Name of alternative s factor for promoters
Down-regulated
gmuB	ydhM	10.141	10.0845	4.71149	5.2555	-5.10404	0.0290758	0.031973	0.1528	GATTATATTTATTTTATAAAAGTATAGACATTTAAAATTAAATGACTATAATAATCAATGTAAGC	gmuBACDREFG	CcpA (negative), GmuR (negative)
gmuA	ydhN	9.18388	9.02956	4.71699	4.89724	-4.29886	0.050806	0.000871882	0.132786		gmuBACDREFG
manA	yjdE	10.4568	10.1859	5.37156	6.48382	-4.29534	0.0509299	0.0665106	0.179279	CCGGAACCTATGGTAAAAAAAGCGATTTTAATGAGCTGATTTCGGTATACAGTTGAGACAAGATC (BC)	manPA-yjdF	ManR (positive: -75:-32)	ManR
manP	yjdD	10.4691	10.1825	5.63807	6.45615	-4.22859	0.0533416	0.0393425	0.156556		manPA-yjdF
srfAA	srfAA	11.5236	11.5314	7.16088	7.51412	-4.17922	0.0551989	0.0267472	0.149309	TGAAACTTTTCACCCATTTTTCGGTGATAAAAACATTTTTTTCATTTAAACTGAACGGTAGAAAG	srfAA-srfAB-comS-srfAC-srfAD	ComA (positive: -118:-81, -74:-37), PerR (positive: -46:+17), CodY (negative: -74:-37)	ComA
srfAB	srfAB	11.6293	11.7306	7.2211	7.97785	-4.03231	0.061116	0.0549442	0.170178		srfAA-srfAB-comS-srfAC-srfAD
rapA	rapA	9.14338	9.31854	5.44956	5.17393	-3.9153	0.0662791	0.0038083	0.134729	TTCGACAATTGCGGTTATTTTGCGTTCTTCTTTTTCTTGTAAATATGATAAAATATGACATATCT	rapA-phrA	ComA (positive: -75:-36), Spo0A (negative)	ComA
gmuC	ydhO	8.41912	8.05853	4.23266	4.47897	-3.889	0.0674988	0.00534703	0.137803		gmuBACDREFG
epsB	yveL	8.33673	8.271	4.32193	4.67243	-3.79644	0.0719709	0.0243966	0.147779	GAACTTATTGGCTTATTTTGCAATTTTTAAATAATAACGTTTTCTTTTATAATCCAATCATTAAC	eps	SinR (negative: -163:-124, -73:-48), RemA (positive: -108:-52)	RemA
maeN	yufR	8.57516	7.86604	4.41278	4.83794	-3.62277	0.0811778	0.0231143	0.146244	TGTTTATTAGTTTTTTAACTTAAAAAAATATGAAGTGTTAACGCTTTCTTGTAGACTGTAACAAA	maeN	YufM (positive: -86:-23)	YufM
comS	comS	12.3256	12.2935	8.29462	9.01207	-3.61216	0.0817772	0.061793	0.174794		srfAA-srfAB-comS-srfAC-srfAD
gmuD	ydhP	8.61361	8.55305	4.7866	5.20163	-3.57466	0.0839307	0.033214	0.153773		gmuBACDREFG
mtlA	mtlA	11.645	11.7828	7.59096	8.58721	-3.54213	0.0858447	0.0819736	0.193127	No information	mtlAFD
srfAC	srfAC	12.0322	12.1978	8.32283	8.87682	-3.49113	0.0889337	0.0350279	0.153773		srfAA-srfAB-comS-srfAC-srfAD
srfAD	srfAD	12.1711	12.1175	8.70598	8.90268	-3.3369	0.0989675	0.0120137	0.137803		srfAA-srfAB-comS-srfAC-srfAD
mtlD	mtlD	12.0559	12.1725	8.23649	9.22086	-3.30433	0.101227	0.0881477	0.198474		mtlAFD
tasA	cotN	8.31967	8.40982	5.0268	5.25927	-3.21773	0.107489	0.0102829	0.137803	ACAAAATGAGCGATTTCGGTGTTTTTAAATCTATAAATCGTTGATTATACTCTATTTGTGAAGTT	yqxM-sipW-tasA	SinR (negative: -80:-52, -4:+27), RemA (positive: -111:-53), AbrB (negative: -151:-97, -163:-201), Spo0A (negative)	RemA
clpE	clpE	9.67119	9.76421	6.39917	6.78005	-3.11631	0.115318	0.0294568	0.150466	ATCAAAAATTTTTGTGCATAAGACTTGAAAGTCAAAGATAGTCAGAGTATACTATTAATCAAAGT / TTCAGTCTGCTTTGAGCATATTGGTTTGAATGCCGTTAAGTTTGCCGTATACTAATAGTCAAAGA	clpE	CtsR (negative: -33:-9, -5:+20, +40:+63, -5:+19, +42:+66)
ycxA	ycxA	9.40365	9.49905	6.50462	6.2724	-3.05896	0.119994	0.0100595	0.137803	No information
yokH	yokH	8.46842	7.66463	4.53605	5.59395	-2.96192	0.128343	0.0518464	0.168563	No information
manR	yjdC	10.9391	10.4807	7.32373	8.108	-2.95949	0.12856	0.037318	0.154892	GGAAGCTTCGGTAAAAAACGAAACTTTTGTCTCTATGATTTTGTTTTATAATGTAAACGGTTTCT (BC)	manR	ManR (positive: -75:-32)	ManR
yrkA	yrkA	9.67631	9.90087	6.56377	7.16591	-2.89692	0.134258	0.0410398	0.158787	No information
epsA	yveK	8.55459	8.61324	5.83794	5.53916	-2.88794	0.135096	0.0271096	0.149521		eps
yxzC	yxzC	8.28725	8.32012	5.44626	5.53916	-2.81033	0.142563	0.00440064	0.134729	No information
pel	pel	9.81778	10.0236	7.224	7.01123	-2.80283	0.143306	0.0027909	0.134729	No information	pel
gamP	ybfS	9.35733	9.09987	6.1639	6.75489	-2.74489	0.149178	0.037335	0.154892	No information	gamAP
rbsC	rbsC	8.50462	8.50819	5.41278	6.12928	-2.69134	0.154819	0.0828993	0.194309	TTAGATTTCTTTTGATATTTTTATTGCTAACTTCGGATTGTTCATGATAATCTATCTATGTAAAC	rbsRKDACB	CcpA (negative: -11:+23), AbrB (positive: -133:-67, -4:+29)	AbrB
gamA	ybfT	8.67066	8.74786	5.98641	6.12516	-2.65232	0.159064	0.00320209	0.134729	AACAAATTTTCAGAAATTAATATTGACAGTTTGATAAGGGCGGTGCTAAATTCGTAATGACAAGT (BC)	gamAP	YbgA (negative)
yxiG	yxiG	7.97441	8.24935	5.45943	5.4822	-2.64756	0.15959	0.0319867	0.1528	No information
sunS	yolJ	7.3672	7.6907	4.73877	5.03562	-2.64318	0.160075	0.00702184	0.137803	No information	sunT-bdbA-yolJ-bdbB
mtnA	ykrS	10.4718	10.5214	7.89966	7.853	-2.62029	0.162635	0.000173689	0.132786	AAGATTTATATTAAAAAATATATTGACAACTAACTAAATTACCTGTTACCATGTTCATCAACTGA	mtnKA
ywsB	ywsB	9.01179	9.07441	6.13955	6.6879	-2.60381	0.164503	0.0630878	0.175304	No information	ywsB
gmuS	ydhS	7.8505	7.59096	5.15381	5.16189	-2.56871	0.168555	0.0320488	0.1528		gmuBACDREFG
rbsA	rbsA	9.20555	9.01848	6.41109	6.67101	-2.56815	0.16862	0.00572749	0.137803		rbsRKDACB
rapC	rapC	10.0864	10.2747	7.77281	7.60437	-2.49259	0.177687	0.00271035	0.134729	AAAACAAAGATTGCGTGTTTTTCGGGTTGGGACGGCCTATAAACATGATAAAATATGACATAAAC	rapC-phrC	ComA (positive: -72:+7), CodY (negative)	ComA	TAGAGGATTTAGCCCTAGAAGTAGCAAAATATTACTATGAACA	sigH
mtnK	ykrT	9.58082	9.59208	7.00338	7.18785	-2.48791	0.178265	0.0230679	0.146244		mtnKA
yonR	yonR	9.47998	9.57308	6.76022	7.30378	-2.46983	0.180512	0.0623364	0.175053	No information
yxiF	yxiF	8.47452	8.73944	6.09803	6.24222	-2.44113	0.18414	0.0104402	0.137803	No information
yfmQ	yfmQ	10.0393	10.1081	7.6886	7.61176	-2.42345	0.18641	0.000488471	0.132786	No information	yfmQ
wapI	yxxG	9.70027	10.0139	7.39746	7.58045	-2.37373	0.192947	0.0126614	0.137803	TAAGATAAATTTTCTAGAAAAATATTGTAATGATATTTCAGTCTAGTTAAGATTATTGAGTAAAT	wapA-yxxG	YycF (negative: -29:-13), DegU (negative:-42:-19, +5:+21), YvrH (positive)
yrhP	yrhP	9.66729	9.69853	7.3672	7.47816	-2.25925	0.208881	0.00946176	0.137803	No information
yxzG	yxzG	8.44377	8.72247	6.30012	6.39917	-2.23934	0.211783	0.0229027	0.146244	No information
plsC	yhdO	9.77017	9.18908	7.63227	6.926	-2.18676	0.219644	0.04357	0.159598	No information
mtnX	ykrX	7.34784	7.61692	5.2555	5.35755	-2.18122	0.22049	0.021137	0.145501	GAACCTGTTTACCCAAAAAAGCATTGACAAGACCTTATAACGATGGGATAATTCAAAATAATTTA / AGCATTGACAAGACCTTATAACGATGGGATAATTCAAAATAATTTATAAAATCTATATTTTCTTA	mtnWXBD
yoeB	yoeB	11.1705	11.0524	8.76222	9.11114	-2.16547	0.22291	0.0326378	0.153773	AAAAAATAATTTATGCAAAAGTATTGTAATCTATCCGTAATTATTGTAACATTTGTAACATAAGA	yoeB	YycF (negative: -38:+3)
lmrA	lmrA	9.30172	9.32418	7.12825	7.26021	-2.11726	0.230485	0.0166637	0.14041	GTCTTTTCATACAATGAATTTTTCTTGACAATTGATGATTGAATCAAGATAATAGACCAGTCACT	lmrAB	LmrA (negative: -21:+21)
yxiJ	yxiJ	7.73132	8.26725	5.70321	6.08746	-2.11594	0.230695	0.0300208	0.151954	No information
comQ	comQ	8.03177	7.82273	5.64674	6.02459	-2.08304	0.236017	0.0222667	0.146244	GATTGTTAAAAAACGAAAAACCTGCTGTCCTTTAAATGTCCCATTTAGTAAAATGGAATGGGAGG	comQX
xpt	xpt	7.61176	7.75689	5.59694	5.64962	-2.06263	0.239378	0.0109236	0.137803	GTTCGGGAATTTTTATTTTCAGCCTATGCAAGAGATTAGAATCTTGATATAATTTATTACAATAT	xpt-pbuX	PurR (negative: -97:-45)
wapA	wapA	10.3238	10.1754	8.10538	8.27891	-2.05678	0.240351	0.00340671	0.134729		wapA-yxxG
spo0E	spo0E	11.2464	11.3002	9.12567	9.35821	-2.02694	0.245375	0.0282927	0.149654	TAACTTATTTAATGAAAATATGTTTACAAATAAAGTATAATCTGTAATAATGCACAATAACCCAA	spo0E	AbrB (negative: -39:-5)
mtnD	ykrZ	7.63445	7.57969	5.84298	5.27798	-2.01937	0.246667	0.0848264	0.195896		mtnWXBD
rbsR	rbsR	10.1568	9.94222	7.71905	8.29967	-2.01515	0.247389	0.0619294	0.174946		rbsRKDACB
Up-regulated
proH	proH	6.66249	7.18982	10.2515	10.1862	3.26911	9.64052	0.0477444	0.162408	ACAAATCAATAATGGCCTTCAAACTTGACATCATTTCCTCACGTGGTAACATTTTAAACGTGTGA	proH-proJ
yabG	yabG	4.42626	5.04002	7.87958	7.59991	2.98098	7.89522	0.0335545	0.153773		yabG			TGTTTTGCGCACCACATGGACTGCCGCTACATAGGCTAGAGAAGGA	sigK
proJ	proJ	8.40472	8.35975	11.3592	11.0811	2.84443	7.1822	0.0272849	0.149654		proH-proJ
skfB	ybcQ	7.1639	7.2854	9.86867	10.1113	2.76913	6.81697	0.00878702	0.137803	TTAGGATAATATACAAAATCCCCCTTACTTCGACAATTGCAATCTGGTATTATCGTATCGCATGG	skf	AbrB (negative), PhoP (positive), Spo0A (positive: -64:+4)
skfA	ybcO	7.56377	7.50621	10.2757	10.0286	2.62213	6.1566	0.0227687	0.146244		skf
yeeG	yeeG	5.19377	5.2891	7.84549	7.86604	2.61358	6.12021	0.00837688	0.137803	No information
skfF	ybdB	6.2854	5.94953	8.53605	8.84518	2.57166	5.94492	0.00796696	0.137803		skf
skfE	ybdA	6.77215	6.63517	9.22713	9.29669	2.55704	5.885	0.00412261	0.134729		skf
skfC	ybcS	7.27705	7.14262	9.67278	9.77939	2.51567	5.71862	0.00152119	0.134729		skf
yisK	yisK	6.00899	6.05528	8.71596	8.31606	2.4975	5.64706	0.0483811	0.162829	No information
ywdH	ywdH	6.43463	6.40088	8.94515	8.86821	2.48934	5.6152	0.00264631	0.134729	No information	ywdH
skfC	ybcT	7.16892	7.22978	9.57061	9.70425	2.43931	5.42381	0.00538715	0.137803		skf
yisT	yisT	5.52042	5.41954	8.17941	7.53761	2.42305	5.36302	0.0787372	0.190296	No information
skfH	ybdE	5.853	5.79181	8.16189	8.31741	2.41901	5.34806	0.0086719	0.137803		skf
sacV	sacV	4.9542	5.23266	7.45615	7.35579	2.30671	4.94752	0.0215963	0.145501	No information
yoxA	yoxA	5.36107	5.69209	7.88387	7.74618	2.28061	4.85884	0.0233188	0.146244		yoxA-dacC			AACGGTGTTTTTTTATTTGATAGGGGAAAATATAAAATGGA / TATTTGATAGGGGAAAATATAAAATGGAGGAAATATGGTACAGTA	SigB / SigH
yuiF	yuiF	7.09487	6.96116	9.38284	9.18388	2.25723	4.78071	0.00502963	0.137803	No information
skfG	ybdD	6.80993	6.42794	8.83004	8.82018	2.19358	4.57438	0.0548296	0.170069		skf
yxbC	yxbC	5.58796	5.83794	7.95187	7.84612	2.1816	4.53656	0.0166778	0.14041		yxbCD	AbrB 8negative), Spo0A (positive)
pps	pps	8.36063	8.47452	10.5848	10.5614	2.15443	4.45193	0.0128992	0.137803	No information
yrrD	yrrD	6.07468	5.48543	7.93251	7.94486	2.12877	4.37344	0.0862381	0.196697		yrrD			CATCGTATGAGTCTAAGGCGCAAAGCAAAACCTAAGCCTGTTCAACAAAAGGTG	SigG
yydG	yydG	6.44791	6.71012	8.61728	8.7492	2.09979	4.28646	0.0145992	0.137803	TTCAGATTTTTTAGGTACAATATATTGACATGTATTGAATGATATAGAATAATTGGTTTATATTA	yydFGHIJ	Rok (negative)
ytoA	ytoA	8.43171	8.52982	10.6476	10.5076	2.09772	4.28032	0.00284508	0.134729	No information
ylbD	ylbD	5.49825	5.83542	7.89057	7.58946	2.07119	4.20235	0.0121515	0.137803		ylbDE			AGGCGAACACAATGCCCGACAAAACGATACATTGTAGTAGGTAACGATTTT	SigK
yufS	yufS	5.52669	5.35403	7.76686	7.18488	2.06207	4.17586	0.0703743	0.182319	No information
yoaZ	yoaZ	8.47452	8.30788	10.406	10.4068	2.01281	4.03568	0.0263015	0.149309	No information
glgB	glgB	5.76818	5.9542	7.79572	7.94544	2.00833	4.02318	0.00425166	0.134729		glgBCDAP			CTTCGAATAAATACTATAAATGAAAACTATGATGTCAGAAAGG	SigE
a: Although only one probe set is normally designed for each gene in an Affymetrix Genechip, some genes had multiple probe sets in the Affymetrix B. subtilis Genechip (e.g., there are four probe sets for the srfAC gene: srfAC [without sub number] and srfAC_1~3 [with sub number]). In these cases, the srfAC_1, _2 and _3 (with sub number) probes partially covered the srfAC (without sub number) codin…
b: Duplicate experiments are designated as Exp. 1 and 2 for each strain.
c: The p- and q-values were determined by Welch's t-test.
d: Information on the transcriptional units included in up- and down-regulated genes with their promoters and transcriptional regulators were mainly acquired from DBTBS (35). If the necessary information was not available in DBTBS, further searching was performed in the BsubCyc database (36, shown by sky blue letters). "No information" indicates cases in which neither database had information on …
e: "Class l" indicates candidates of Class I transcriptional activators whose binding sites were found upstream of the -35 element.
