# Supplementary material for: The Role of α-CTD in the Genome-Wide Transcriptional Regulation of the Bacillus subtilis Cells
Source: PLoS One. 2015 Jul 8;10(7):e0131588. doi: 10.1371/journal.pone.0131588 (PMC4495994; doi:10.1371/journal.pone.0131588)
Supplement: S2 Table — (XLSX) [file pone.0131588.s014.xlsx]

## Sheet: Table S2
Table S2: Genes up- and down-regulated in SMS09 cells (expressing RpoAdel) compared to SMS08 cells (expressing RpoAint) at 2 hours after the change of medium
	Signal intensity (log2 scale)
Gene (probe) namea (Affymetrix)	RpoAint (Exp. 1)	RpoAint (Exp. 2)	RpoAdel (Exp. 1)	RpoAdel (Exp. 2)	Average log ratio (RpoAdel/ RpoAint)	Average ratio (RpoAdel/ RpoAint)	P-value	Q-value	Promoter sequence (DBTBS, bsubcyc[BC])d, sA-dependent promoters only	Transcriptional unit (DBTBS, bsubcyc)	Transcriptional regulators (DBTBS, bsubcyc)	Promoter sequence (DBTBS, bsubcyc), alternative s-factor-dependent promoters [PLEASE CONSIDER BEING CONSISTENT IN USING OR NOT USING THE SYMBOLS FOR THESE FACTORS.]	Name of alternative sigma factor for promoters
Down-regulated
srfAA	10.7263	10.6156	7.24222	7.3345	-3.38293	0.0958598	0.000554231	0.0997359	See Table S1
srfAB	10.8878	10.7055	7.42794	7.77083	-3.18998	0.109578	0.0106619	0.131525	See Table S1
srfAC	11.5012	11.4041	8.20701	8.57781	-3.04919	0.12081	0.0281709	0.145763	See Table S1
srfAD	11.4699	11.3575	8.72826	8.84361	-2.62773	0.161798	0.000941611	0.104536	See Table S1
rapA	8.65857	8.59582	5.24413	4.97269	-3.51275	0.0876106	0.0182899	0.136515	See Table S1
pel	9.17717	9.23218	6.8936	6.7211	-2.39501	0.190121	0.0130823	0.133519	See Table S1
ybfS	8.64422	8.36457	6.13955	6.27053	-2.30463	0.202412	0.0157151	0.135146	See Table S1
comS	11.864	11.7515	8.4417	8.78692	-3.18423	0.110015	0.0209109	0.138936	See Table S1
cotN	8.03287	8.10014	5.72247	5.70598	-2.35265	0.195786	0.00581404	0.130637	See Table S1
yrkA	9.74752	10.1658	8.02126	7.86047	-2.02866	0.245083	0.0403858	0.160567	See Table S1
yveK	8.41996	8.24555	6.01792	5.84046	-2.40347	0.189009	0.00267208	0.114137	See Table S1
yveL	7.82018	8.02181	5.0268	4.98185	-2.92001	0.132126	0.0165469	0.135146	See Table S1
ydhM	8.40557	7.98641	5.03562	5.09592	-3.14507	0.113042	0.0387881	0.156964	See Table S1
yufR	8.24079	7.98698	5.26679	4.99548	-2.98196	0.126573	0.0039292	0.122251	See Table S1
clpE	10.0665	10.1558	7.77873	7.75422	-2.34532	0.196783	0.00724383	0.131525	See Table S1
ybfT	8.18339	8.10486	5.66391	5.68089	-2.47223	0.180212	0.00719434	0.131525	See Table S1
yhfH	9.79474	9.49625	7.0433	6.22882	-2.96041	0.128477	0.0585131	0.17352	No information
yhzC	7.70667	7.62717	5.30012	5.22882	-2.40255	0.189129	0.000531153	0.0997359	No information
ykbA	8.1472	8.13134	6.05961	6.13545	-2.04126	0.242951	0.00871	0.131525	No information
ykrS	10.665	10.634	8.23362	8.0493	-2.50517	0.176145	0.0199254	0.138936	See Table S1
ykrT	9.96521	9.89679	7.15279	7.22689	-2.74108	0.149572	0.000352834	0.0997359	See Table S1
ykrX	7.43379	7.61324	5.58195	5.39917	-2.03285	0.244372	0.00395093	0.122251	See Table S1
yokG	8.35138	8.49346	6.2817	6.18388	-2.19055	0.219068	0.00279835	0.114137	No information
yokH	7.93487	8.7879	6.1918	5.65821	-2.474	0.179991	0.0559818	0.171049	See Table S1
Up-regulated
proH	7.06178	6.89966	9.42899	9.51037	2.48726	5.60711	0.00564608	0.12986	See Table S1
ybcP	5.37156	5.40599	7.57743	7.96116	2.39314	5.25298	0.0495192	0.167337	See Table S1	skf
ybcQ	7.14057	7.25456	9.42689	9.70079	2.37164	5.17529	0.0173251	0.135146	See Table S1
ybcO	7.39318	7.40854	9.77791	9.74886	2.36258	5.1429	0.000401607	0.0997359	See Table S1
proJ	8.36457	8.20799	10.6439	10.5222	2.2959	4.9106	0.00248091	0.11323	See Table S1
ybcS	7.19673	7.20261	9.48844	9.41722	2.2536	4.76871	0.00956514	0.131525	See Table S1
a: The up- and down-regulated genes overlapped between the 2- and 3-hour time points in our transcriptomic analysis, with the exception of the five genes indicated in red, which were differentially expressed only at 2 hours. There was no information regarding the promoters of these 2-hour-specific genes available from DBTBS or BsubCyc (35, 36).
