# Supplementary material for: The Role of α-CTD in the Genome-Wide Transcriptional Regulation of the Bacillus subtilis Cells
Source: PLoS One. 2015 Jul 8;10(7):e0131588. doi: 10.1371/journal.pone.0131588 (PMC4495994; doi:10.1371/journal.pone.0131588)
Supplement: S3 Table — (XLSX) [file pone.0131588.s015.xlsx]

## Sheet: Table S3
Table S3: The top 50 genes showing the highest reductions of RNAP binding in SMS09 cells versus SMS08 cells
	Binding intensity (ChAP/sup)b					Relative ratio (RpoAdel/RpoAint)			Relative log ratio (log2[RpoAdel/RpoAint])
Gene namea	Exp. 1 RpoAint	Exp. 1 RpoAdel	Exp. 2 RpoAint	Exp. 2 RpoAdel		Exp. 1c	Exp. 2		Exp. 1	Exp. 2	RNAP binding rank in Exp. 1 (from low to high)	RNAP binding rank in Exp. 2	Average of ranking in Exp. 1 and 2	Decreas-ing rankd	Promoter sequence (DBTBS, bsubcyc), sA-dependent promoters only	Transcriptional unit (DBTBS, bsubcyc)e	Transcriptional regulators (DBTBS, bsubcyc)	Promoter sequence (DBTBS, bsubcyc), alternative s-factor-dependent promoters	Name of alternative sigma factor for promotersf	Essential genes	Genes down-regulated in transcriptome (see Table S3)	Function (Panther database)g
srfAA	1.9	0.52	1.28	0.52		0.273684	0.40625		-1.86942	-1.29956	1	1	1	1	See Table S1	srfAA-srfAB-comS-srfAC-srfAD					srfAA	Surfactin synthase subunit 1, srfAA, ortholog
srfAB	1.7	0.51	1.22	0.5		0.3	0.409836		-1.73697	-1.28688	2	2	2	2	See Table S1	srfAA-srfAB-comS-srfAC-srfAD					srfAB	Surfactin synthase subunit 2, srfAB, ortholog
srfAC	1.58	0.5	1.13	0.5		0.316456	0.442478		-1.65992	-1.17632	3	3	3	3	See Table S1	srfAA-srfAB-comS-srfAC-srfAD					srfAC	Surfactin synthase subunit 3, srfAC, ortholog
srfAD	1.45	0.54	1.04	0.51		0.372414	0.490385		-1.42502	-1.02801	5	4	4.5	4	See Table S1	srfAA-srfAB-comS-srfAC-srfAD					srfAD	Surfactin synthase thioesterase subunit, srfAD, ortholog
mtlA	1.97	0.68	1.19	0.69		0.345178	0.579832		-1.53459	-0.786293	4	6	5	5	See Table S1	mtlAFD					mtlA	PTS system mannitol-specific EIICB component, mtlA, ortholog
treP	1.49	0.69	1.28	0.72		0.463087	0.5625		-1.11064	-0.830075	7	5	6	6	GGATGAAAGCGCTATAAAAAAGTGTTGACTACCTGTATATACAGGAATACAATATGATTATAAGT	trePAR	CcpA (negative: +362:+384), TreR (negative: -38:-5, +6:+17)					PTS system trehalose-specific EIIBC component, treP, ortholog
mtlD	1.72	0.65	1.22	0.72		0.377907	0.590164		-1.4039	-0.760812	6	7	6.5	7	See Table S1	mtlAFD					mtlD	Mannitol-1-phosphate 5-dehydrogenase, mtlD, ortholog
rpmD	3.38	1.68	3.07	1.83		0.497041	0.596091		-1.00856	-0.746395	12	8	10	8	No information					rpmD		50S ribosomal protein, L30; rpmD, ortholog
glpF	1.39	0.68	1.14	0.72		0.489209	0.631579		-1.03148	-0.662965	10	11	10.5	9	AACATAAATGTAATAAAATTTATCGCTAATTTGTCGAAACTTGATGGTATAATGATTCTCGTACA	glpFK	CcpA (negative: -37:-19), GlpP (positive: +13:+35)					Glycerol uptake facilitator protein, glpF, ortholog
glpD	1.37	0.72	1.29	0.79		0.525547	0.612403		-0.928107	-0.707447	13	10	11.5	10	AAAAGCCGTGAAAGCAGCTATGGCTTTTAAATAAAGTAATACTATGGTATAATGGTTACAAGTTA	glpD	GlpP (positive: +15:+36),					Aerobic glycerol-3-phosphate dehydrogenase, glpD, ortholog
cspB	4.57	2.17	3.08	2		0.474836	0.649351		-1.0745	-0.62293	9	15	12	11	TCCGAAAAAAATTTCAATAAGCAGTTGTTTTTTCTGAAGATTACTGGTAGAGTAAAGGTAATTAT	cspB						Cold shock protein, CspB; cspB, ortholog
cwlO	3.3	1.81	2.45	1.58		0.548485	0.644898		-0.866476	-0.632857	18	13	15.5	12	AACATAAATGTAATAAAATTTATCGCTAATTTGTCGAAACTTGATGGTATAATGATTCTCGTACA	yvcE	YycF (positive: -65:-42)					Peptidoglycan DL-endopeptidase, CwlO; cwlO, ortholog
rpmGA	3.23	1.83	3.2	2.05		0.566563	0.640625		-0.819691	-0.642448	21	12	16.5	13	No information							50S ribosomal protein, L33 1; rpmGA, ortholog
rplV	4.48	2.49	3.17	2.1		0.555804	0.662461		-0.847353	-0.594094	20	17	18.5	14	No information							50S ribosomal protein, L22; rplV, ortholog
gapA	1.86	1.01	1.31	0.88		0.543011	0.671756		-0.880947	-0.573991	16	21	18.5	15	TTGTCGATGAATTGGCTCTTAACAGTTGAATAAACAATTCCACCCTGTTAAAATAATTAAAGAAA	cggR-gapA-pgk-tpiA-pgm-eno	CggR (negative: +27:+72)					Glyceraldehyde-3-phosphate dehydrogenase 1, gapA, ortholog
trpP	1.3	0.77	1.14	0.74		0.592308	0.649123		-0.755581	-0.623437	32	14	23	16	AGCAGGAAAATGAGTAAAAAGTCTGGCTATGCAAACCGTCCGTTTGGTATACTGTTTGCATAACA	yhaG	MtrB (negative)					Probable tryptophan transport protein, trpP, ortholog
rplF	3.57	1.77	2.23	1.57		0.495798	0.704036		-1.01217	-0.506279	11	35	23	17	No information					rplF		50S ribosomal protein, L6; rplF, ortholog
treA	0.95	0.56	0.9	0.61		0.589474	0.677778		-0.762501	-0.561116	29	23	26	18		trePAR						Trehalose-6-phosphate hydrolase, treA, ortholog
rplX	3.41	1.84	2.22	1.57		0.539589	0.707207		-0.890066	-0.499795	15	37	26	19	No information					rplX		50S ribosomal protein, L24; rplX, ortholog
mtnA	1.03	0.62	0.96	0.64		0.601942	0.666667		-0.732304	-0.584963	36	18	27	20	See Table S1	mtnKA					mtnA	Methylthioribose-1-phosphate isomerase, mtnA, ortholog
rplL	3.64	2.17	2.49	1.74		0.596154	0.698795		-0.746243	-0.517058	34	34	34	21	No information					rplL		50S ribosomal protein, L7/L12; rplL, ortholog
rpsE	3.9	2.13	2.44	1.8		0.546154	0.737705		-0.872621	-0.438884	17	56	36.5	22	No information					rpsE		30S ribosomal protein, S5; rpsE, ortholog
rpsT	2.44	1.52	2.16	1.46		0.622951	0.675926		-0.68281	-0.565063	52	22	37	23	No information							30S ribosomal protein, S20; rpsT, ortholog
glpK	1.14	0.71	1.02	0.71		0.622807	0.696078		-0.683143	-0.522678	51	31	41	24		glpFK						Glycerol kinase, glpK, ortholog
rpsC	4.77	2.73	2.91	2.15		0.572327	0.738832		-0.805088	-0.436682	24	58	41	25	No information					rpsC		30S ribosomal protein, S3; rpsC, ortholog
deoC	1.11	0.66	0.95	0.7		0.594595	0.736842		-0.750022	-0.440573	33	54	43.5	26	No information							Deoxyribose-phosphate aldolase, deoC, ortholog
odhB	1.07	0.68	1.09	0.76		0.635514	0.697248		-0.654004	-0.520257	57	33	45	27	TTTTATAAAGGTTTTTTACTATTTTGTGAACAATCAAGGTAGAATCAAATTGCAAACAGTGGTAA	odhAB						Dihydrolipoyllysine-residue succinyltransferase component of 2-oxoglutarate dehydrogenase complex, odhB, ortholog
rplP	4.68	2.77	3.04	2.25		0.59188	0.740132		-0.756623	-0.434146	30	60	45	28	No information					rplP		50S ribosomal protein, L16; rplP, ortholog
odhA	1.05	0.66	0.98	0.69		0.628571	0.704082		-0.669851	-0.506185	55	36	45.5	29		odhAB						2-Oxoglutarate dehydrogenase E1 component, odhA, ortholog
xylB	1.34	0.84	1.35	0.96		0.626866	0.711111		-0.673772	-0.491853	54	39	46.5	30	TGTTCATAAAAAACTAAAAAAAATATTGAAAATACTGACGAGGTTATATAAGATGAAAATAAGTT	xylAB	XylR (negative: -5:+35), CcpA (negative: +132:+161), CcpB (negative)					Xylulose kinase, xylB, ortholog
cggR	1.81	1.2	1.56	1.07		0.662983	0.685897		-0.592955	-0.543935	68	27	47.5	31		cggR-gapA-pgk-tpiA-pgm-eno						Central glycolytic gene regulator, cggR, ortholog
secY	3.21	1.88	2.02	1.51		0.58567	0.747525		-0.771841	-0.419807	27	69	48	32	No information					secY		Protein translocase subunit, SecY; secY, ortholog
rplT	2.99	1.58	1.96	1.49		0.528428	0.760204		-0.920221	-0.395541	14	82	48	33	AAGTTGTTCCGGATAAGTCGTCCTTGACTAAAGATCCGGTATTGTGTAGAATAGTTATTGAATTG	infC-rpmI-rplT-ysdA	RplT (negative: +19:+73)			rplT		50S ribosomal protein, L20; rplT, ortholog
mtnK	1.06	0.71	1.07	0.73		0.669811	0.682243		-0.578173	-0.551642	73	26	49.5	34	See Table S1	mtnKA					mtnK	Methylthioribose kinase, mtnK, ortholog
qoxD	1.66	1.01	1.11	0.83		0.608434	0.747748		-0.716828	-0.419376	40	71	55.5	35	No information	qoxD						Quinol oxidase subunit 4, qoxD, ortholog
xylA	1.41	0.94	1.46	1.04		0.666667	0.712329		-0.584963	-0.489385	71	42	56.5	36		xylAB						Xylose isomerase, xylA, ortholog
rapA	1.78	1.08	1.68	1.27		0.606742	0.755952		-0.720846	-0.403633	38	77	57.5	37	See Table S1	rapA-phrA					rapA	Response regulator aspartate phosphatase A, rapA, ortholog
mapA	3.57	1.97	2.28	1.75		0.551821	0.767544		-0.857728	-0.381679	19	96	57.5	38	No information					mapA		N/A
treR	1.03	0.73	1.09	0.73		0.708738	0.669725		-0.496676	-0.57836	99	20	59.5	39		trePAR						Trehalose operon transcriptional repressor, treR, ortholog
sigX	1.49	1.01	1.47	1.05		0.677852	0.714286		-0.560957	-0.485427	76	43	59.5	40	AAGGATATGTTAATATAAATTCCCTTCCAAATTCCAGTTACTCGTAATATAGTTGTAATGTAACT	sigX-rsiX		AATGTAACTTTTCAAGCTATTCATACGACAAAAAAGTGAACG	sigX			RNA polymerase sigma factor, SigX; sigX, ortholog
adk	2.97	1.84	2.01	1.51		0.619529	0.751244		-0.690757	-0.412647	48	72	60	41	No information		YvrH (positive)			adk		Adenylate kinase, adk, ortholog
ypzK	1.42	1	1.38	0.96		0.704225	0.695652		-0.505891	-0.523562	95	30	62.5	42	TCTCAAATTGTAAGTTTATTTCATTGCGTACTTTAAAAAGGATCGCTATAATAACCAATAAGGAC	ribDEAH (BC)						N/A
rpsH	3.17	1.8	1.99	1.54		0.567823	0.773869		-0.816486	-0.369838	23	104	63.5	43	No information					rpsH		30S ribosomal protein, S8; rpsH, ortholog
rplR	3.4	1.93	2.14	1.66		0.567647	0.775701		-0.816934	-0.366428	22	106	64	44	No information					rplR		50S ribosomal protein, L18; rplR, ortholog
rpsK	3.73	2.46	2.67	1.99		0.659517	0.745318		-0.600517	-0.424071	67	66	66.5	45	No information					rpsK		30S ribosomal protein, S11; rpsK, ortholog
ackA	1.49	1.05	1.35	0.96		0.704698	0.711111		-0.504923	-0.491853	96	40	68	46	AGCGTTATCAATACGCAAGTTGACTTGAAAAGCCGACATGACAATGTTTAAATGGAAAAGTCAGA	ackA	CcpA (positive: -124:-110, -74:-41)					Acetate kinase, ackA, ortholog
rplQ	1.74	1.25	1.56	1.07		0.718391	0.685897		-0.477159	-0.543935	109	28	68.5	47	No information					rplQ		50S ribosomal protein, L17; rplQ, ortholog
mtlF	1.54	0.73	1.08	0.85		0.474026	0.787037		-1.07696	-0.345497	8	140	74	48	No information							N/A
atpB	2.12	1.43	1.64	1.24		0.674528	0.756098		-0.568049	-0.403356	75	78	76.5	49	No information	atp						ATP synthase subunit beta, atpD, ortholog
rplE	3.56	2.16	2.31	1.8		0.606742	0.779221		-0.720846	-0.359896	39	115	77	50	No information					rplE		50S ribosomal protein, L5; rplE, ortholog
a. Although the binding signals of the rpoA gene were decreased, we excluded rpoA from this list because its 3' region is deleted in SMS09 cells, making it difficult to compare the binding of RNAP to the rpoA-coding region in SMS08 and SMS09 cells. Blue indicates genes that our transcriptomic analysis identified as being down-regulated in SMS09 cells compared to SMS08 cells, while orange indicate…
b. ChAP-chip experiments were performed with SMS08 and SMS09 cells, and RNAP binding intensities were calculated as the relative ratio of the signal intensities of DNA affinity purified with RNAP (ChAP DNA) and purified from Whole cell extract (control DNA). Duplicate experiments were performed (Exp. 1 and Exp. 2)
c. The relative ratio of RNAP binding intensities in SMS08 and SMS09 cells (relative ratio = [RNAP binding intensity in SMS09 cells] / [RNAP binding intensity in SMS08 cells]) was calculated for each set of ChAP-chip results from duplicate experiments (Exp. 1 and Exp. 2) to estimate the decrease in RNAP binding between SMS80 and SMS09 cells.
d. The decreasing rank was determined using the average of the rankings from duplicate experiments (Exp. 1 and Exp. 2). The gene with the lowest relative ratio of RNAP binding intensity between SMS09 and SMS08 cells was ranked first in each experiment.
e. The promoter sequences for the transcriptional units (including the genes most decreasing in RNAP binding) were obtained from the DBTBS and Bsubcyc databases (35, 36). The sequences from + 6 to - 59 were acquired from the BSORF database (http://bacillus.genome.ad.jp/). Bold letters indicate the transcriptional start site, while red letters indicate the -10 and -35 elements. Underlines indicate…
f. Information regarding the transcriptional units (including the decreasing genes) and their transcriptional regulators was acquired from the DBTBS and Bsubcyc databases (35, 36).
g. Information regarding the gene functions was acquired from the Panther database (http://www.pantherdb.org/).
