# Supplementary material for: The Role of α-CTD in the Genome-Wide Transcriptional Regulation of the Bacillus subtilis Cells
Source: PLoS One. 2015 Jul 8;10(7):e0131588. doi: 10.1371/journal.pone.0131588 (PMC4495994; doi:10.1371/journal.pone.0131588)
Supplement: S4 Table — (XLSX) [file pone.0131588.s016.xlsx]

## Sheet: Table S4
Table S4: Bacterial strains used in this study
Strain	Relevant characteristicsa	Source or reference
168	trpC2	Lab stock
SMS01	168 rpoA::cat-Pspac-rpoAint-rplQ	This study
SMS02	168 amyE::Pxyl-rpoAint-rplQ-km	This study
SMS03	168 amyE::Pxyl-rpoAdel-rplQ-km	This study
SMS04	168 amyE::Pxyl-rplQ-km	This study
SMS05	168 rpoA::cat-Pspac-rpoAint-rplQ, amyE::Pxyl-rpoAint-rplQ-km	This study
SMS06	168 rpoA::cat-Pspac-rpoAint-rplQ, amyE::Pxyl-rpoAdel-rplQ-km	This study
SMS07	168 rpoA::cat-Pspac-rpoAint-rplQ, amyE::Pxyl-rplQ-km	This study
SMS08	168 rpoA::cat-Pspac-rpoAint-rplQ, amyE::Pxyl-rpoAint-rplQ-km, rpoC::pMUTinHis DrpoC	This study
SMS09	168 rpoA::cat-Pspac-rpoAint-rplQ, amyE::Pxyl-rpoAdel-rplQ-km, rpoC::pMUTinHis-Em DrpoC	This study
SMS14	168 amyE::Pxyl-rpoAint-km	This study
SMS15	168 amyE::Pxyl-rpoAdel-km	This study
SMS16	168 amyE::Pxyl-rpoAintHis-rplQ-tet	This study
SMS17	168 amyE::Pxyl-rpoAdelHis-rplQ-tet	This study
SMS18	168 rpoA::cat-Pspac-rpoAint-rplQ, amyE::Pxyl-rpoAintHis-rplQ-tet	This study
SMS19	168 rpoA::cat-Pspac-rpoAint-rplQ, amyE::Pxyl-rpoAdelHis-rplQ-tet	This study
168 rpoCHis	168 rpoC::pMUTinHisΔrpoC	(34)
LY111	168 amyE::xylR:Pxyl::Ngfp:MCS	(61)
a: cat, chloramphenicol resistance gene; km, kanamycin resistance gene; and Em, erythromycin resistance gene.
