# Supplementary material for: The Role of α-CTD in the Genome-Wide Transcriptional Regulation of the Bacillus subtilis Cells
Source: PLoS One. 2015 Jul 8;10(7):e0131588. doi: 10.1371/journal.pone.0131588 (PMC4495994; doi:10.1371/journal.pone.0131588)
Supplement: S5 Table — (XLSX) [file pone.0131588.s017.xlsx]

## Sheet: Table S5
Table S5: Primers used in this study
Primer ID	DNA sequence	Purposea
SMP01	GGATTACCTGTTCGCGGACAAAACTC	Amplifying fragment A
SMP02	CCTGCCCCGTTAGCAAATTACACGCGGCGACG	Amplifying fragment A
SMP03	CTAACGGGGCAGGTTAGTGACATTAG	Amplifying fragment B
SMP04	CGGAAGCTTTGCAGGCATGCCTGCAGGTC	Amplifying fragment B
SMP05	CCTGCAAAGCTTCCGGTTTTGAAGGAGGGTTTTAAGT	Amplifying fragment C
SMP06	GAATCGATCGGAATCACGCCGATTGGC	Amplifying fragment C
SMP07	TCCTTCTAAGTCGGTTAGAATTCCGTTAAG	Amplifying fragment D
SMP08	GATTTAAGTGAACAAGTTTATCCATCAAC	Amplifying fragment D
SMP09	CTTGTTCACTTAAATCGTTTTGAAGGAGGGTTTTAAG	Amplifying fragments E, H, K and M
SMP10	GTCAATCGTCTTTGCGAAGTCCGAGTCC	Amplifying fragment K
SMP11	CGCAAAGACGATTGACTAGTTTCCCTTGTGAACTAG	Amplifying fragment I
SMP12	CTGTCCCGCCCTTCTTTAGATACAC	Amplifying fragments E, I and J
SMP13	GTGTATCTAAAGAAGGGCGGGACAG ACGATAAACCCAGCGAACCATTTG	Amplifying fragment F
SMP14	CACCGCCCAGCCTAAACGGATCTAC CTTTACACTTTATGCTTCCG	Amplifying fragments F and L
SMP15	GTA GATCCGTTTAGGCTGGGCGGTG	Amplifying fragment G
SMP16	GCACGCAAGGTAATCGTCAGTTG	Amplifying fragments G and P
SMP17	G TCA ATCGTCTTTGCG TTGATCTTCTTCTTTTTC	Amplifying fragments H and M
SMP18	GATGGATAAACTTGTTCACTTAAATCTGACTAGTTTCCCTTGTGAACTAGG	Amplifying fragment J
SMP27	CGCAAAGACGATTGACACGATAAACCCAGCGAACCATTTG	Amplifying fragment L
SMP28	CTCTTGGTGAGAATGCGAGTTTCCG	Amplifying fragment N
SMP29	GATGCGATCCTCTCATCTCGAGATCGTCTTTGCGAAGTCCGAGTCC	Amplifying fragment N
SMP30	CTCGAGATGAGAGGATCGCATCACCATCACCATCACCACCACCATCATCACCATTGACTAGTTTCCCTTGTGAACTAGG	Amplifying fragment O
SMP31	GCTCTTCTGGTGGAGTCTATCCCTGTCCCGCCCTTCTTTAGATACAC	Amplifying fragment O
SMP32	GGATAGACTCCACCAGAAGAGCCAGGTCGATATGAACAGC	Amplifying fragment P
a: Details on the amplified DNA fragments are presented in S12. Fig.
